# Supplementary material for: Implementing the Federal Smoke-Free Public Housing Policy in New York City: Understanding Challenges and Opportunities for Improving Policy Impact
Source: Int J Environ Res Public Health. 2021 Nov 29;18(23):12565. doi: 10.3390/ijerph182312565 (PMC8656672; doi:10.3390/ijerph182312565)
Supplement: Supplementary file 1 [file ijerph-18-12565-s001.zip]

Archive with 1 entries (1 files):
- ijerph-1450499-SM.pdf
